# Supplementary material for: Cutaneous Melanoma: An Overview of Physiological and Therapeutic Aspects and Biotechnological Use of Serine Protease Inhibitors
Source: Molecules. 2024 Aug 16;29(16):3891. doi: 10.3390/molecules29163891 (PMC11357276; doi:10.3390/molecules29163891)
Supplement: Supplementary file 1 [file molecules-29-03891-s001.zip]

Archive with 1 entries (1 files):
- molecules-3116056-supplementary.pdf
